# Supplementary material for: Alpha-protein kinase 3 (ALPK3) truncating variants are a cause of autosomal dominant hypertrophic cardiomyopathy
Source: Eur Heart J. 2021 Jul 15;42(32):3063–73. doi: 10.1093/eurheartj/ehab424 (PMC8380059; doi:10.1093/eurheartj/ehab424)
Supplement: ehab424_Supplementary_Data [file ehab424_supplementary_data.zip]

Archive with 2 entries (1 files):
- ehab424-suppl_data/
- ehab424-suppl_data/Supplementarymaterial_EHJ_revised_12.5.2021_PL.docx
